# Supplementary material for: The Identification of Two Head Smut Resistance-Related QTL in Maize by the Joint Approach of Linkage Mapping and Association Analysis
Source: PLoS One. 2015 Dec 21;10(12):e0145549. doi: 10.1371/journal.pone.0145549 (PMC4686212; doi:10.1371/journal.pone.0145549)
Supplement: S1 File — (XLS) [file pone.0145549.s001.xls]

## Sheet: Sheet1
Inbred list of association panel with the information of population structure and the BULPs of head smut infected incidence across two environments
Taxa	Population Structure					Infected incidence (%)
	Reid	Tem-Tropic I	P	TSPT	Lancaster
Sheai16	0.109	0.759	0.006	0.114	0.012	0.462396
Cheng435	0.757	0.167	0.003	0.008	0.066	0.120287
Ji69	0.003	0.805	0.025	0.158	0.009	0.696268
Xing26	0.011	0.664	0.014	0.298	0.013	0.83074
Xuan6	0.103	0.602	0.012	0.11	0.172	0.62937
Zhangjin6	0.127	0.764	0.01	0.013	0.085	0.458904
Zhonghuang64	0.032	0.363	0.151	0.145	0.309	0.492998
Ziduosui	0.007	0.654	0.069	0.117	0.154	0.35571
13AO2	0.153	0.655	0.082	0.026	0.083	0.329749
85Bai41	0.037	0.878	0.008	0.017	0.06	0.224634
85Bai64	0.095	0.616	0.012	0.102	0.175	0.538582
91Huang15	0.113	0.415	0.007	0.097	0.368	0.476182
Chaoxianbai	0.147	0.635	0.03	0.182	0.006	0.162341
Chi545	0.066	0.77	0.097	0.061	0.007	0.163833
Danhuang02	0.119	0.638	0.049	0.028	0.165	0.435694
Dong623O2	0.014	0.738	0.096	0.143	0.009	0.0801317
Fu130	0.404	0.289	0.004	0.059	0.243	0.624117
Fu844	0.091	0.772	0.007	0.021	0.108	0.186695
Gan41	0.027	0.676	0.013	0.023	0.261	0.245398
HDa.5	0.141	0.66	0.032	0.007	0.159	0.382688
Ji866	0.25	0.566	0.003	0.003	0.179	0.429561
Ji876	0.42	0.299	0.004	0.004	0.273	0.201995
Jiao306O2	0.213	0.407	0.047	0.007	0.326	0.555888
Jiu03	0.153	0.72	0.005	0.109	0.013	0.359329
2005	0.013	0.661	0.112	0.086	0.127	0.667755
H205	0.172	0.63	0.008	0.003	0.187	0.670014
Huangjin63	0.003	0.777	0.007	0.21	0.002	0.804719
Jinnuo	0.01	0.726	0.015	0.2	0.049	0.786932
Longkang15	0.082	0.647	0.02	0.009	0.241	0.392755
Shuang105	0.018	0.455	0.004	0.339	0.185	0.516537
Yan11	0.007	0.522	0.007	0.208	0.256	0.57576
Yan156	0.17	0.497	0.034	0.033	0.266	0.736072
Yanlai2	0.071	0.815	0.064	0.034	0.015	0.682978
32	0.984	0.006	0.003	0.005	0.003	0.856081
75-24	0.012	0.843	0.007	0.133	0.005	0.719825
Ai154	0.002	0.76	0.007	0.229	0.002	0.258487
Dai6	0.285	0.323	0.003	0.003	0.386	0.848733
Qi410	0.452	0.388	0.016	0.123	0.021	0.190872
Shuangtaiwu	0.01	0.835	0.003	0.147	0.006	0.784205
Wutang448	0.011	0.652	0.011	0.321	0.005	0.560023
Xiangai3	0.149	0.8	0.012	0.024	0.014	0.34773
Zhengbai11	0.008	0.674	0.098	0.021	0.2	0.66876
Zongtong3	0.334	0.244	0.005	0.007	0.41	0.441919
X030-1	0.069	0.444	0.005	0.008	0.475	0.437582
CWu215B	0.007	0.848	0.009	0.019	0.117	0.34315
Cai48.1111	0.005	0.473	0.037	0.035	0.45	0.470109
Wu202	0.005	0.86	0.009	0.024	0.102	0.394086
Wuxi205	0.012	0.891	0.042	0.047	0.008	0.760061
X75.322	0.4	0.216	0.004	0.002	0.378	0.294023
X75.364	0.311	0.428	0.142	0.002	0.117	0.073484
BC19	0.048	0.714	0.021	0.046	0.171	0.741285
BC4B	0.548	0.431	0.002	0.005	0.014	0.362465
F522	0.402	0.57	0.004	0.019	0.005	0.309576
Ning55	0.106	0.377	0.017	0.017	0.482	0.49421
Timpunia.1	0.286	0.586	0.007	0.019	0.101	0.272832
Zhong128	0.027	0.624	0.099	0.127	0.123	0.430428
A509	0.003	0.859	0.004	0.132	0.002	0.635188
CG10	0.245	0.686	0.018	0.014	0.037	0.137086
CML67	0.006	0.764	0.031	0.149	0.049	0.765035
H114	0.431	0.428	0.073	0.007	0.062	0.187963
Tzi28	0.124	0.738	0.091	0.009	0.038	0.246962
444	0.008	0.071	0.013	0.788	0.121	0.471376
785	0.68	0.261	0.007	0.005	0.047	0.25264
92Huang7	0.014	0.451	0.003	0.301	0.231	0.396144
A632	0.463	0.469	0.006	0.013	0.049	0.49275
B73	0.997	0.001	0.001	0.001	0	0.226916
Huobai	0.054	0.781	0.006	0.137	0.023	0.255896
K12	0.036	0.219	0.044	0.472	0.23	0.722192
Chihuang32	0.147	0.525	0.005	0.018	0.306	0.358874
CML58	0.008	0.842	0.004	0.137	0.009	0.72596
De811	0.54	0.349	0.027	0.006	0.077	0.216319
Lo1067	0.385	0.512	0.009	0.007	0.086	0.103386
Lo1125	0.612	0.23	0.009	0.004	0.144	0.0985638
RW64A	0.263	0.496	0.012	0.005	0.224	0.264848
C107	0.18	0.506	0.068	0.01	0.235	0.515564
GB	0.005	0.815	0.003	0.049	0.128	0.654414
Liao4271	0.095	0.271	0.15	0.009	0.476	0.248949
Zhong741	0.066	0.314	0.053	0.086	0.481	0.647593
79028	0.211	0.484	0.087	0.005	0.213	0.572058
Cheng2	0.005	0.673	0.008	0.207	0.107	0.584821
Chengbei711	0.126	0.722	0.074	0.05	0.029	0.149024
D729	0.031	0.598	0.021	0.055	0.294	0.523131
Huotanghuang17	0.003	0.023	0.062	0.022	0.89	0.104517
Xinglun5.9	0.092	0.339	0.007	0.028	0.534	0.12529
Zhang21	0.011	0.475	0.02	0.041	0.452	0.516818
Zhangxi913	0.008	0.354	0.014	0.048	0.576	0.77235
Zhong451	0.005	0.006	0.442	0.401	0.147	0.695603
Ziyu3	0.009	0.477	0.11	0.034	0.37	0.150736
85Huang14	0.083	0.341	0.008	0.022	0.547	0.0841903
96201	0.021	0.362	0.495	0.049	0.073	0.183368
Ji846	0.027	0.299	0.037	0.004	0.634	0.10945
Luyuan133	0.004	0.297	0.009	0.498	0.192	0.583457
Tie222	0.38	0.363	0.042	0.002	0.213	0.172329
Tai1.Lg	0.001	0.002	0.001	0.001	0.995	0.0508974
X107	0.173	0.47	0.092	0.02	0.245	0.147491
X87.20	0.028	0.544	0.22	0.149	0.059	0.601602
Fu8538	0.026	0.474	0.039	0.006	0.455	0.271682
Fu8703	0.083	0.428	0.034	0.088	0.366	0.623886
Qi35	0.004	0.251	0.015	0.005	0.725	0.216541
Wanxi23	0.381	0.464	0.006	0.002	0.147	0.215697
X1029	0.144	0.475	0.141	0.004	0.237	0.297747
X897	0.002	0.003	0.336	0.657	0.001	0.773704
BaiU8112	0.174	0.352	0.019	0.251	0.203	0.754351
Ernan24	0.122	0.517	0.013	0.055	0.292	0.632293
Yue20.3	0.003	0.338	0.089	0.009	0.561	0.588919
L005	0.001	0.001	0.997	0.001	0.001	0.281297
L069	0.001	0.001	0.997	0.001	0.001	0.229456
Qiu23	0.196	0.55	0.009	0.137	0.108	0.496177
S001	0.02	0.126	0.006	0.641	0.207	0.656525
Wu306	0.036	0.37	0.013	0.068	0.513	0.0913746
X72.105	0.299	0.249	0.184	0.002	0.267	0.187524
F516	0.098	0.66	0.005	0.034	0.204	0.443626
Song1145	0.001	0.004	0.852	0.075	0.067	0.903451
YX46	0.232	0.659	0.006	0.008	0.096	0.496159
A495	0.038	0.843	0.006	0.1	0.012	0.424654
C103	0.003	0.239	0.085	0.208	0.465	0.545739
L105	0.011	0.593	0.149	0.042	0.206	0.738782
Nongda178	0.001	0.001	0.997	0.001	0.001	0.648131
Pa405	0.178	0.632	0.064	0.013	0.113	0.76208
Qi319	0.004	0.234	0.686	0.064	0.012	0.0804667
Va35	0.019	0.585	0.076	0.004	0.316	0.418872
Zheng58	0.487	0.001	0.004	0.003	0.504	0.16745
Aijin525	0.044	0.597	0.024	0.13	0.205	0.69172
Huangyesi3	0.002	0.207	0.09	0.636	0.065	0.726272
Lv28	0.132	0.621	0.035	0.032	0.179	0.344342
Mo17	0	0.001	0.001	0.001	0.998	0.509026
DaMO	0.005	0.273	0.091	0.06	0.571	0.334265
Dan340	0.005	0.009	0.003	0.142	0.842	0.286211
Fu96	0.08	0.198	0.036	0.084	0.602	0.13896
Guan17.1	0.004	0.008	0.008	0.015	0.965	0.49308
Luyuan92	0.181	0.63	0.006	0.004	0.179	0.101954
P138	0.001	0.001	0.997	0.001	0.001	0.519619
Shen135	0.001	0.001	0.996	0.001	0.001	0.101991
Bai197	0.001	0.141	0.017	0.839	0.002	0.73257
H2	0.262	0.362	0.353	0.007	0.016	0.533274
Han102	0.031	0.686	0.034	0.049	0.199	0.767437
Jingnuo2	0.017	0.81	0.04	0.127	0.006	0.463083
Jinsui54	0.028	0.295	0.002	0.03	0.645	0.254159
Jitian15	0.161	0.643	0.003	0.003	0.189	0.290081
Yi113	0.166	0.535	0.062	0.038	0.199	0.420237
Yi12	0.561	0.029	0.109	0.171	0.13	0.606539
B12	0.083	0.572	0.008	0.149	0.188	0.291178
Baihe43	0.139	0.708	0.074	0.004	0.075	0.131436
Dan3101	0.279	0.418	0.105	0.026	0.172	0.110354
Dan3116	0.184	0.587	0.114	0.003	0.112	0.753296
Ji870	0.533	0.436	0.002	0.014	0.016	0.564932
Jiu22	0.016	0.805	0.03	0.092	0.057	0.354315
Liao2202	0.364	0.219	0.302	0.005	0.111	0.149725
Liao7794	0.99	0.002	0.002	0.004	0.002	0.531104
Lv45	0.17	0.775	0.016	0.026	0.014	0.189365
Zhebai1	0.134	0.553	0.057	0.192	0.064	0.615125
X8112	0.47	0.198	0.007	0.025	0.299	0.212639
X90Ha502	0.107	0.248	0.196	0.086	0.363	0.489102
X91af361	0.008	0.653	0.006	0.084	0.249	0.609298
Fu8529	0.087	0.638	0.065	0.04	0.171	0.0678808
Fu8716	0.058	0.645	0.009	0.101	0.187	0.28576
Longkang279	0.108	0.774	0.04	0.07	0.008	0.222445
Lu65	0.207	0.29	0.005	0.029	0.468	0.350534
Yan103	0.009	0.804	0.076	0.052	0.059	0.381825
Yan38	0.112	0.211	0.005	0.485	0.187	0.431006
Yanlai3	0.003	0.868	0.025	0.098	0.006	0.575268
Ye8112	0.985	0.001	0.001	0.011	0.001	0.500403
Yi67	0.296	0.34	0.183	0.017	0.163	0.329192
Yuanwu02	0.002	0.868	0.008	0.087	0.035	0.779853
X79131	0.004	0.61	0.006	0.183	0.198	0.519452
Da255	0.053	0.754	0.005	0.026	0.162	0.587614
Jiao05	0.302	0.425	0.014	0.008	0.25	0.537711
Qi318	0.001	0.001	0.996	0.001	0.001	0.0614109
Qin8.22.1	0.548	0.297	0.116	0.021	0.018	0.504733
Yue267.1.1	0.099	0.422	0.1	0.078	0.301	0.158837
Yue267.3.1	0.18	0.656	0.008	0.027	0.129	0.151254
Yue39.4	0.056	0.518	0.065	0.064	0.296	0.333712
Yue89A12.1	0.178	0.637	0.08	0.008	0.097	0.152908
Yue89E4.2	0.002	0.523	0.002	0.461	0.011	0.804968
X75.14Gao	0.074	0.245	0.004	0.593	0.084	0.219552
Cai11.8	0.003	0.562	0.009	0.038	0.387	0.326158
Meibao	0.002	0.802	0.005	0.189	0.002	0.458112
Ning37	0.188	0.744	0.02	0.039	0.01	0.492467
Ning45	0.275	0.498	0.035	0.019	0.173	0.739857
Wei3322	0.079	0.694	0.031	0.029	0.167	0.561856
Wu302	0.002	0.796	0.009	0.191	0.002	0.72797
Wu308	0.005	0.928	0.01	0.018	0.039	0.350199
Wu312	0.193	0.402	0.223	0.008	0.175	0.188888
Yunnan9.6	0.014	0.73	0.152	0.097	0.006	0.490316
Zong548.1521	0.212	0.292	0.417	0.032	0.047	0.119642
72-125	0	0	0.001	0.998	0	0.542143
Han21	0.226	0.221	0.109	0.361	0.084	0.326126
NN14B	0.305	0.618	0.008	0.042	0.027	0.42278
Zhongxi042	0.081	0.575	0.208	0.011	0.125	0.179616
Zhongyin15	0.199	0.458	0.201	0.006	0.136	0.352856
FR218	0.745	0.242	0.002	0.008	0.002	0.228209
P51	0.067	0.84	0.013	0.007	0.074	0.157684
5003	0.31	0.308	0.062	0.008	0.312	0.301834
55113.3.3.5	0.121	0.752	0.005	0.016	0.107	0.877964
X91Huang5	0.131	0.443	0.003	0.005	0.418	0.215968
DH65232	0.335	0.424	0.218	0.007	0.017	0.203035
Huangzaosi	0	0	0	0.998	0	0.643575
Weifeng322	0.154	0.7	0.007	0.031	0.109	0.73568
Ye478	0.991	0.001	0.006	0.001	0.001	0.636378
Zi330	0.099	0.026	0.002	0.022	0.851	0.109128
E28	0.161	0.671	0.088	0.004	0.076	0.260427
H21	0.325	0.018	0.064	0.565	0.028	0.704052
HR962	0.003	0.057	0.023	0.916	0.001	0.662213
K36	0.258	0.066	0.489	0.097	0.091	0.420328
Liao2204	0.364	0.176	0.345	0.005	0.109	0.145414
Liao5110	0.729	0.009	0.246	0.008	0.008	0.39211
Longkang1	0.054	0.492	0.018	0.047	0.39	0.0796954
HuangC	0.272	0.43	0.14	0.006	0.153	0.166308
Ji833	0.078	0.278	0.009	0.632	0.003	0.315323
M9	0.029	0.785	0.172	0.01	0.004	0.5962
CML61	0.042	0.817	0.069	0.045	0.027	0.221338
Ji432	0.051	0.792	0.109	0.042	0.006	0.815615
M3736	0.1	0.617	0.038	0.023	0.222	0.214549
Yi49	0.243	0.343	0.067	0.005	0.342	0.680468
Zao49	0.054	0.547	0.054	0.254	0.09	0.893552
X3514	0.215	0.13	0.483	0.011	0.161	0.540039
X82Huangzaosi	0.778	0.21	0.004	0.006	0.002	0.248047
Chihuang14	0.128	0.421	0.057	0.006	0.388	0.675645
Dan3115	0.147	0.489	0.008	0.003	0.353	0.287072
Fu842	0.115	0.732	0.045	0.006	0.101	0.177163
Fu85	0.016	0.462	0.005	0.386	0.131	0.49895
Fu8521	0.097	0.265	0.028	0.004	0.606	0.247622
RC103Luo31B	0.02	0.568	0.006	0.004	0.402	0.79912
Fanrong2	0.095	0.851	0.004	0.035	0.014	0.544987
Fengke1	0.054	0.583	0.008	0.152	0.203	0.569741
Fu8701	0.446	0.332	0.011	0.004	0.207	0.70953
Yan85	0.032	0.518	0.018	0.175	0.256	0.426612
X200.24.13413	0.023	0.712	0.01	0.075	0.18	0.734068
Chang7Daxian1	0.002	0.736	0.005	0.179	0.078	0.66594
ShuangM9B.1	0.022	0.689	0.183	0.101	0.006	0.273425
Feng263	0.017	0.73	0.012	0.098	0.144	0.568233
Feng273	0.106	0.811	0.009	0.069	0.005	0.661876
Jiu138.5	0.174	0.295	0.072	0.007	0.45	0.12055
Ning24	0.143	0.54	0.092	0.008	0.218	0.351615
Ning36	0.02	0.019	0.011	0.015	0.936	0.396953
Pop.1111	0.395	0.065	0.013	0.018	0.509	0.229628
SZ3	0.013	0.186	0.378	0.284	0.139	0.586179
Wu125	0.154	0.024	0.69	0.005	0.126	0.117323
Zongxi241	0.018	0.095	0.002	0.036	0.849	0.174027
X18	0.108	0.656	0.007	0.029	0.199	0.657669
GR29086.3	0.177	0.686	0.005	0.012	0.12	0.350112
MP704	0.467	0.319	0.009	0.012	0.194	0.450105
Zhongyin10	0.475	0.397	0.105	0.007	0.016	0.5547
M256	0.037	0.745	0.158	0.057	0.003	0.623077
CN165	0.137	0.674	0.125	0.007	0.057	0.559923
Duo229	0.011	0.821	0.008	0.158	0.002	0.714812
Hua160	0.17	0.716	0.015	0.078	0.021	0.206919
Chang7.2	0.003	0.25	0.006	0.679	0.062	0.808081
Cheng18	0.006	0.468	0.038	0.003	0.486	0.106893
Ji63	0.171	0.709	0.016	0.007	0.097	0.281926
X84.126.15.1	0.004	0.292	0.012	0.498	0.194	0.288144
VG85.5	0.04	0.879	0.009	0.013	0.06	0.452333
XZ19	0.776	0.211	0.003	0.007	0.002	0.277459
D801	0.596	0.249	0.13	0.007	0.018	0.238166
X112_O2	0.169	0.462	0.057	0.064	0.248	0.619867
Zhonger_O2	0.088	0.158	0.005	0.602	0.147	0.5955
X707	0.006	0.805	0.084	0.103	0.003	0.53194
F520.1_reccob	0.345	0.597	0.009	0.046	0.003	0.754719
H66_6	0.003	0.67	0.007	0.119	0.201	0.501311
P39_su	0.178	0.685	0.009	0.002	0.126	0.778236
W5543_su	0.156	0.737	0.007	0.004	0.096	0.524452
W6786_su	0.124	0.685	0.004	0.004	0.184	0.442336
Za5125_su	0.086	0.825	0.004	0.002	0.084	0.594974
X488	0.969	0.002	0.006	0.002	0.021	0.276282
X_L9010.3_O2	0.112	0.418	0.006	0.033	0.432	0.702129
Tangsipingtou	0.058	0.324	0.075	0.525	0.017	0.427235
Zong3	0.042	0.537	0.003	0.007	0.412	0.367644
Guangyou5	0.005	0.531	0.02	0.265	0.18	0.370479
Zun90110	0.001	0.001	0.997	0.001	0.001	0.284627
Duohangjin	0.141	0.679	0.007	0.021	0.152	0.26018
Tai184	0.111	0.41	0.008	0.047	0.424	0.588543
Lan766.4.2	0.236	0.567	0.031	0.013	0.153	0.157873
X91huang10	0.189	0.61	0.004	0.015	0.182	0.896441
Xing83	0.098	0.618	0.042	0.087	0.156	0.348916
Shen137	0.001	0.001	0.997	0.001	0.001	0.0614109
Ji880	0.056	0.543	0.01	0.027	0.364	0.679834
