# Supplementary material for: The Identification of Two Head Smut Resistance-Related QTL in Maize by the Joint Approach of Linkage Mapping and Association Analysis
Source: PLoS One. 2015 Dec 21;10(12):e0145549. doi: 10.1371/journal.pone.0145549 (PMC4686212; doi:10.1371/journal.pone.0145549)
Supplement: S2 File — (declared by the threshold of P < 3.61×10−6) (XLS) [file pone.0145549.s002.xls]

## Sheet: Sheet1
Significantly associated SNPs detected by the GWAS of association panel with 277 inbred lines. (declared by the threshold of P < 3.61×10-6)
Candidate genetic component ID	Marker	Alleles	Chromosome	Physical position (Ref. v2)	Marker_r2	Marker_P
1	PUT-163a-18162870-1232	G/C	1	32994296	0.07689	1.606e-06
	PZE-101047696 *	G/A	1	32998652	0.08053	8.8728e-07
2	SYN200	G/A	1	298295043	0.07323	2.9079e-06
3	PZE-102039358	C/A	2	19282682	0.07902	1.1357e-06
	PZE-102039927	G/A	2	19989478	0.07454	2.3497e-06
4	PZE-102187385	C/A	2	231332889	0.082	1.17e-06
	PZE-102187403	G/A	2	231338761	0.082	1.17e-06
	PZA00672.8 *	G/A	2	232004713	0.099	5.32e-07
	PZE-102188421	A/G	2	232381937	0.08	1.59e-06
5	PZE-103001626 *	A/C	3	1775697	0.08308	5.856e-07
6	PZE-103025972	A/C	3	18995051	0.07435	2.4231e-06
7	PZE-103044759	G/A	3	45048138	0.07602	1.8482e-06
8	PZE-103061842	C/A	3	105345736	0.07432	2.438e-06
	PZE-103061836	A/G	3	105347231	0.07639	1.7418e-06
	PZE-103061835 *	A/G	3	105348828	0.08033	9.1704e-07
	PZE-103061735 *	A/C	3	105795679	0.08033	9.1704e-07
9	SYN9544	G/A	3	197722753	0.07458	2.335e-06
	PUT-163a-60343003-2472	C/A	3	197724539	0.07458	2.335e-06
10	PZE-104083434 *	A/G	4	157481753	0.09688	6.0929e-08
11	PZE-104085895	A/G	4	160125972	0.0753	2.0782e-06
12	PZE-104087413 *	A/C	4	162255467	0.09361	1.0438e-07
	PZE-104087424 *	A/C	4	162256822	0.09184	1.3972e-07
13	PZE-104107792	C/A	4	184481530	0.08464	3.0492e-06
14	SYN25714	G/A	4	213036632	0.07588	1.8918e-06
	SYN25715	A/C	4	213037936	0.07359	2.7409e-06
15	PZE-104134433	A/T	4	218569769	0.08437	3.181e-06
16	PZE-105048040	G/A	5	38014470	0.08747	1.9524e-06
17	PZE-105053370 *	A/C	5	48896791	0.09109	1.5788e-07
	PZE-105053382 *	G/A	5	48912092	0.09109	1.5788e-07
	PZE-105053408 *	G/A	5	49002029	0.08391	5.1202e-07
	PZE-105053473 *	A/G	5	49157586	0.0906	1.7124e-07
18	PZE-105072717 *	A/G	5	77746333	0.099	7.4e-08
19	PZE-105145814	G/A	5	199289073	0.07841	1.2534e-06
20	PZE-106007631 *	A/G	6	22145603	0.10483	1.2265e-07
21	PZE-106023354	A/G	6	56545616	0.07974	1.0097e-06
22	SYN4764	A/G	7	5095978	0.07923	1.0974e-06
23	PZA-002872001 *	A/G	7	13174365	0.1116	4.1046e-08
24	PZE-107045699	G/A	7	93369140	0.07458	2.3341e-06
	SYN12884 *	A/C	7	93375826	0.08476	4.4557e-07
	SYN12883 *	A/G	7	93376311	0.0869	3.1395e-07
	PZE-107045684 *	G/A	7	93389936	0.0816	7.4561e-07
25	SYN20699 *	G/A	8	7796821	0.08607	3.5956e-07
	SYN20710 *	A/G	8	7798037	0.08607	3.5956e-07
26	PZE-108041989 *	G/A	8	68691594	0.08499	4.287e-07
	PZE-108042083	C/A	8	68929154	0.07348	2.7896e-06
27	PZE-108068275 *	G/A	8	120056657	0.0898	1.9536e-07
	PZE-108068393 *	A/G	8	120135592	0.09934	4.0589e-08
	PZE-108068467	C/A	8	120150528	0.07936	1.0749e-06
	PZE-108068459	A/C	8	120172568	0.07845	1.2453e-06
28	SYN12976	A/G	8	120875063	0.0867	2.2038e-06
	SYN12978	G/A	8	120970129	0.07835	1.2661e-06
	SYN12977	A/G	8	120970146	0.07835	1.2661e-06
29	PZE-108082024 *	A/C	8	138861176	0.09903	3.1126e-07
	PZE-108082156 *	G/A	8	138910476	0.10117	2.2098e-07
	PZE-108082591	G/A	8	139343550	0.07949	1.0517e-06
30	PZE-108094946	C/A	8	151342445	0.07583	1.9073e-06
31	PUT-163a-18173577-1397	G/A	9	139406311	0.07671	1.6517e-06
	PUT-163a-18173577-1402	G/A	9	139406446	0.07671	1.6517e-06
Marker_r2,proportion of phenotypic variance explained by SNP.
a , Significant SNP-trait associations with a stringent threshold of Marker_P < 1.19×10-6.
