# Supplementary material for: The Identification of Two Head Smut Resistance-Related QTL in Maize by the Joint Approach of Linkage Mapping and Association Analysis
Source: PLoS One. 2015 Dec 21;10(12):e0145549. doi: 10.1371/journal.pone.0145549 (PMC4686212; doi:10.1371/journal.pone.0145549)
Supplement: S3 File — (XLS) [file pone.0145549.s003.xls]

## Sheet: Sheet1
Significantly interacted pairs among the most associated SNPs within 1 Mb window size
ID	Marker 1	Chromosome	Physical position (Ref. v2)	Marker 1	Chromosome	Physical position (Ref. v2)	P-value *
1	PZE-101047696	1	32998652	PZE-102039358	2	19282682	0.029
2	PZE-101047696	1	32998652	PZA00672.8	2	232004713	0.0011
3	PZE-101047696	1	32998652	PZE-104087413	4	162255467	0.0073
4	PZE-101047696	1	32998652	PZE-105145814	5	199289073	0.033
5	SYN200	1	298295043	PZE-104083434	4	157481753	0.0053
6	SYN200	1	298295043	PZE-104085895	4	160125972	0.0044
7	SYN200	1	298295043	PZE-104087413	4	162255467	0.049
8	SYN200	1	298295043	PZE-105145814	5	199289073	0.041
9	SYN200	1	298295043	PZE-108094946	8	151342445	0.015
10	SYN200	1	298295043	PUT-163a-18173577-1397	9	139406311	0.0011
11	PZE-102039358	2	19282682	PZA00672.8	2	232004713	0.049
12	PZA00672.8	2	232004713	PZE-103001626	3	1775697	0.028
13	PZA00672.8	2	232004713	PZE-103025972	3	18995051	0.0019
14	PZA00672.8	2	232004713	PZE-103061835	3	105348828	0.035
15	PZA00672.8	2	232004713	PZE-104087413	4	162255467	0.029
16	PZA00672.8	2	232004713	PZE-104107792	4	184481530	0.071
17	PZA00672.8	2	232004713	SYN25714	4	213036632	0.0072
18	PZA00672.8	2	232004713	PZE-104134433	4	218569769	0.022
19	PZA00672.8	2	232004713	PZE-106023354	6	56545616	0.0089
20	PZE-103001626	3	1775697	PZE-106007631	6	22145603	0.012
21	PZE-103001626	3	1775697	SYN20699	8	7796821	0.014
22	PZE-103001626	3	1775697	PZE-108068393	8	120135592	0.044
23	PZE-103001626	3	1775697	PZE-108094946	8	151342445	0.0061
24	PZE-103044759	3	45048138	PZE-108068393	8	120135592	0.034
25	SYN9544	3	197722753	PZE-105145814	5	199289073	0.027
26	SYN9544	3	197722753	PZE-108094946	8	151342445	0.031
27	PZE-104083434	4	157481753	PZE-104134433	4	218569769	0.016
28	PZE-104083434	4	157481753	PZE-105145814	5	199289073	0.0027
29	PZE-104083434	4	157481753	PZE-106007631	6	22145603	0.036
30	PZE-104083434	4	157481753	PZE-108094946	8	151342445	0.0045
31	PZE-104083434	4	157481753	PUT-163a-18173577-1397	9	139406311	0.011
32	PZE-104085895	4	160125972	PZE-105145814	5	199289073	0.011
33	PZE-104085895	4	160125972	PZE-106007631	6	22145603	0.0066
34	PZE-104085895	4	160125972	PZE-106023354	6	56545616	0.044
35	PZE-104085895	4	160125972	PZE-108094946	8	151342445	0.00093
36	PZE-104085895	4	160125972	PUT-163a-18173577-1397	9	139406311	0.0031
37	PZE-104087413	4	162255467	SYN25714	4	213036632	0.047
38	PZE-104087413	4	162255467	PZE-105072717	5	77746333	0.027
39	PZE-104087413	4	162255467	PZE-105145814	5	199289073	0.035
40	PZE-104087413	4	162255467	PZE-108082156	8	138910476	0.049
41	PZE-104087413	4	162255467	PZE-108094946	8	151342445	0.045
42	PZE-104087413	4	162255467	PUT-163a-18173577-1397	9	139406311	0.021
43	PZE-105048040	5	38014470	PZE-105145814	5	199289073	0.033
44	PZE-105053370	5	48896791	PZE-105072717	5	77746333	0.023
45	PZE-105053370	5	48896791	PZE-106007631	6	22145603	0.034
46	PZE-105053370	5	48896791	PZE-108041989	8	68691594	0.015
47	PZE-105053370	5	48896791	PZE-108094946	8	151342445	0.0071
48	PZE-105072717	5	77746333	PZE-108068393	8	120135592	0.0035
49	PZE-105145814	5	199289073	PZE-108068393	8	120135592	0.037
50	PZE-105145814	5	199289073	PUT-163a-18173577-1397	9	139406311	0.026
51	PZE-106007631	6	22145603	PZA-002872001	7	13174365	0.0011
52	PZE-106007631	6	22145603	PZE-108041989	8	68691594	0.035
53	PZE-106023354	6	56545616	PZA-002872001	7	13174365	0.00013
54	PZE-106023354	6	56545616	PZE-108068393	8	120135592	0.048
55	PZE-106023354	6	56545616	PZE-108094946	8	151342445	0.024
56	SYN4764	7	5095978	PZE-108041989	8	68691594	0.048
57	SYN12883	7	93376311	PZE-108094946	8	151342445	0.046
58	SYN20699	8	7796821	PZE-108041989	8	68691594	0.028
* the significantly interation is declared by the P-value <0.05.
